# Supplementary material for: ﻿On the species status of Blattella germanica and Blattella asahinai (Blattodea, Blattellidae), and other morphologically similar species
Source: Zookeys. 2025 Aug 27;1250:155–88. doi: 10.3897/zookeys.1250.145981 (PMC12409335; doi:10.3897/zookeys.1250.145981)
Supplement: XML Treatment for Jacobsonina uncata [file zookeys.1250.145981-treatment1.xml]

<!DOCTYPE tp:taxon-treatment
  PUBLIC "-//TaxonX//DTD Taxonomic Treatment Publishing DTD v0 20100105//EN" "tax-treatment-NSO.dtd">
<tp:taxon-treatment xmlns:tp="http://www.plazi.org/taxpub"><tp:treatment-meta><kwd-group><label>Taxon classification</label><kwd>
              <named-content content-type="kingdom">Animalia</named-content>
            </kwd><kwd>
              <named-content content-type="order">Blattodea</named-content>
            </kwd><kwd>
              <named-content content-type="family">Blattellidae</named-content>
            </kwd></kwd-group><mixed-citation publication-type="journal"><person-group><name><surname>Cai</surname><given-names>Jin-Zhuo</given-names></name><name><surname>Yao</surname><given-names>Wen-Wen</given-names></name><name><surname>Wang</surname><given-names>Zong-Qing</given-names></name><name><surname>Che</surname><given-names>Yan-Li</given-names></name></person-group><article-title>﻿On the species status of <italic><tp:taxon-name><tp:taxon-name-part taxon-name-part-type="genus" reg="Blattella">Blattella</tp:taxon-name-part> <tp:taxon-name-part taxon-name-part-type="species" reg="germanica">germanica</tp:taxon-name-part></tp:taxon-name></italic> and <italic><tp:taxon-name><tp:taxon-name-part taxon-name-part-type="genus" reg="Blattella">Blattella</tp:taxon-name-part> <tp:taxon-name-part taxon-name-part-type="species" reg="asahinai">asahinai</tp:taxon-name-part></tp:taxon-name></italic> (<tp:taxon-name><tp:taxon-name-part taxon-name-part-type="order">Blattodea</tp:taxon-name-part></tp:taxon-name>, <tp:taxon-name><tp:taxon-name-part taxon-name-part-type="family">Blattellidae</tp:taxon-name-part></tp:taxon-name>), and other morphologically similar species</article-title><source>Zookeys</source><day>27</day><month>08</month><year>2025</year><volume>1250</volume><fpage>155</fpage><lpage>188</lpage><pub-id pub-id-type="doi">10.3897/zookeys.1250.145981</pub-id></mixed-citation></tp:treatment-meta><tp:nomenclature><label>﻿</label><tp:taxon-name><object-id xmlns:xlink="http://www.w3.org/1999/xlink" content-type="arpha" xlink:type="simple">FF93F04E-68B3-5F38-9C0C-871FBA1E5520</object-id>
            <tp:taxon-name-part taxon-name-part-type="genus" reg="Jacobsonina">Jacobsonina</tp:taxon-name-part>
            <tp:taxon-name-part taxon-name-part-type="species" reg="uncata">uncata</tp:taxon-name-part>
            <object-id xmlns:xlink="http://www.w3.org/1999/xlink" content-type="zoobank" xlink:type="simple">https://zoobank.org/6C27ABAD-966B-4DD9-83EB-12E1F878DD8E</object-id>
          </tp:taxon-name><tp:taxon-authority>Cai, Yao &amp; Che</tp:taxon-authority><tp:taxon-status xmlns:xlink="http://www.w3.org/1999/xlink" xlink:type="simple">sp. nov.</tp:taxon-status><xref ref-type="fig" rid="F19">Fig. 19A–J</xref></tp:nomenclature><tp:treatment-sec sec-type="type material" id="SECID0EXYBK"><title>Type material.</title><p><bold><italic>Holotype</italic></bold>: China • male; Yunnan Province, Xishuangbanna City, Jinuo Township, Situ Xinzhai; 13 July 2020; Li-Kang Niu, Yi-Shu Wang leg. <bold><italic>Paratypes</italic></bold>: China • 1 male &amp; 1 female, same collection data as holotype.</p></tp:treatment-sec><tp:treatment-sec sec-type="description" id="SECID0EFZBK"><title>Measurements</title><p><bold>(mm).</bold> Male, overall length (including tegmen): 11.2, tegmina length: 8.8, pronotum length × width: 2.3 × 2.5.</p></tp:treatment-sec><tp:treatment-sec sec-type="diagnosis" id="SECID0ENZBK"><title>Diagnosis.</title><p>The principal morphological distinction between <italic><tp:taxon-name><tp:taxon-name-part taxon-name-part-type="genus" reg="Jacobsonina">J.</tp:taxon-name-part> <tp:taxon-name-part taxon-name-part-type="species" reg="uncata">uncata</tp:taxon-name-part></tp:taxon-name></italic> sp. nov. and congeneric species resides in the medial region of posterior margin of the supra-anal plate: <italic><tp:taxon-name><tp:taxon-name-part taxon-name-part-type="genus" reg="Jacobsonina">Jacobsonina</tp:taxon-name-part></tp:taxon-name></italic> species generally exhibit either a slight concavity or rounded convexity, whereas <italic><tp:taxon-name><tp:taxon-name-part taxon-name-part-type="genus" reg="Jacobsonina">J.</tp:taxon-name-part> <tp:taxon-name-part taxon-name-part-type="species" reg="uncata">uncata</tp:taxon-name-part></tp:taxon-name></italic> sp. nov. displays a pronounced concave configuration. This species resembles <italic><tp:taxon-name><tp:taxon-name-part taxon-name-part-type="genus" reg="Jacobsonina">Jacobsonina</tp:taxon-name-part> <tp:taxon-name-part taxon-name-part-type="species" reg="tortuosa">tortuosa</tp:taxon-name-part></tp:taxon-name></italic> Wang, Jiang &amp; Che, 2009 in body size and coloration, but can be distinguished by the following characteristics: 1) <italic><tp:taxon-name><tp:taxon-name-part taxon-name-part-type="genus" reg="Jacobsonina">J.</tp:taxon-name-part> <tp:taxon-name-part taxon-name-part-type="species" reg="uncata">uncata</tp:taxon-name-part></tp:taxon-name></italic> sp. nov. with spines on the posterior lateral corner of the supra-anal plate (absent in <italic><tp:taxon-name><tp:taxon-name-part taxon-name-part-type="genus" reg="Jacobsonina">J.</tp:taxon-name-part> <tp:taxon-name-part taxon-name-part-type="species" reg="tortuosa">tortuosa</tp:taxon-name-part></tp:taxon-name></italic>); 2) the hook phallomere of <italic><tp:taxon-name><tp:taxon-name-part taxon-name-part-type="genus" reg="Jacobsonina">J.</tp:taxon-name-part> <tp:taxon-name-part taxon-name-part-type="species" reg="uncata">uncata</tp:taxon-name-part></tp:taxon-name></italic> sp. nov. with two hairy accessory sclerites, whereas only one accessory sclerite in <italic><tp:taxon-name><tp:taxon-name-part taxon-name-part-type="genus" reg="Jacobsonina">J.</tp:taxon-name-part> <tp:taxon-name-part taxon-name-part-type="species" reg="tortuosa">tortuosa</tp:taxon-name-part></tp:taxon-name></italic>; 3) the conspicuous curved hook structure on the posterior margin of right paraproct in <italic><tp:taxon-name><tp:taxon-name-part taxon-name-part-type="genus" reg="Jacobsonina">J.</tp:taxon-name-part> <tp:taxon-name-part taxon-name-part-type="species" reg="uncata">uncata</tp:taxon-name-part></tp:taxon-name></italic> sp. nov. (absent in <italic><tp:taxon-name><tp:taxon-name-part taxon-name-part-type="genus" reg="Jacobsonina">J.</tp:taxon-name-part> <tp:taxon-name-part taxon-name-part-type="species" reg="tortuosa">tortuosa</tp:taxon-name-part></tp:taxon-name></italic>).</p></tp:treatment-sec><tp:treatment-sec sec-type="description" id="SECID0E43BK"><title>Description.</title><p><bold>Male. <italic>Coloration</italic>.</bold> Body yellowish. (Fig. <xref ref-type="fig" rid="F19">19A, B</xref>). Head and face yellowish brown. Pronotum yellowish brown, without distinct markings. Ocelli pink. Basal part of antennae yellowish brown. Maxillary palpi dark brown (Fig. <xref ref-type="fig" rid="F19">19C, D</xref>). Abdomen pale brown. Legs yellowish brown (Fig. <xref ref-type="fig" rid="F19">19F</xref>).</p><fig id="F19" position="float" orientation="portrait"><object-id xmlns:xlink="http://www.w3.org/1999/xlink" content-type="doi" xlink:type="simple">10.3897/zookeys.1250.145981.figure19</object-id><object-id xmlns:xlink="http://www.w3.org/1999/xlink" content-type="arpha" xlink:type="simple">C9A9C59B-9E28-5927-8B4A-CA0028AB2A52</object-id><label>Figure 19.</label><caption><p>Holotype of <italic><tp:taxon-name><tp:taxon-name-part taxon-name-part-type="genus" reg="Jacobsonina">Jacobsonina</tp:taxon-name-part> <tp:taxon-name-part taxon-name-part-type="species" reg="uncata">uncata</tp:taxon-name-part></tp:taxon-name></italic> Cai, Yao &amp; Che, sp. nov. A. Habitus, dorsal view; B. Habitus, ventral view; C. Pronotum, dorsal view; D. Head, ventral view; E. Supra-anal plate, ventral view; F. Front femur, ventral view; G. Subgenital plate, ventral view; H. Left phallomere, ventral view; I. Median phallomere, ventral view; J. Right phallomere, ventral view. Scale bars: 5 mm (A, B); 1 mm (C–J).</p></caption><graphic xmlns:xlink="http://www.w3.org/1999/xlink" xlink:href="zookeys-1250-155_article-145981__-g019.jpg" position="float" orientation="portrait" xlink:type="simple" id="oo_1403086.jpg"><uri content-type="original_file" xlink:type="simple">https://binary.pensoft.net/fig/1403086</uri></graphic></fig><p><bold><italic>Head</italic>.</bold> Interocular space about same as the distance between antennal sockets, slightly narrower than the distance between ocelli. <bold><italic>Pronotum</italic>.</bold> Anterior margin slightly convex, lateral margins rounded, posterior margin slightly protruded medially (Fig. <xref ref-type="fig" rid="F19">19C</xref>). <bold><italic>Tegmina and wings</italic>.</bold> Both fully developed, extending beyond the end of abdomen. <bold><italic>Legs</italic>.</bold> Anteroventral margin of front femur Type B<sub>3</sub> (Fig. <xref ref-type="fig" rid="F19">19F</xref>). Pulvilli present. Tarsal claws symmetrical and unspecialized, with arolia present. <bold><italic>Abdomen and genitalia</italic>.</bold> Abdominal tergum unspecialized. Supra-anal plate unsymmetrical, left posterior lateral corner with two spines, the right with three spines. Paraprocts dissimilar. Left paraproct specialized, with apical part and distal part both hooked; the former comparatively short, strongly bent with the apex smooth and directed to the right; the latter strongly elongated and curved to the left, four spines present near the apex. Right paraproct simple, apical part with four stout spines; basal part with the hooked projection slightly curved, inner margin with four spines present (Fig. <xref ref-type="fig" rid="F19">19E</xref>). Subgenital plate unsymmetrical with left side thickened, left posterior lateral corner with several spines; styli absent (Fig. <xref ref-type="fig" rid="F19">19G</xref>). The terminal incision of the hook phallomere distinct, two accessory sclerites with long hairs (Fig. <xref ref-type="fig" rid="F19">19H</xref>). Median phallomere slender, the basal part widened at base and sharply narrowed at apex (Fig. <xref ref-type="fig" rid="F19">19I</xref>). Right phallomere complex: anterior sclerite weakly sclerotized and expanded basally; middle sclerite well sclerotized, posterior sclerite with small projection (Fig. <xref ref-type="fig" rid="F19">19J</xref>).</p></tp:treatment-sec><tp:treatment-sec sec-type="etymology" id="SECID0EBACK"><title>Etymology.</title><p>The specific epithet originates from the Latin term <italic>uncatus</italic>, which refers to the conspicuous curved hook structure on the posterior margin of right paraproct.</p></tp:treatment-sec><tp:treatment-sec sec-type="distribution" id="SECID0EJACK"><title>Distribution.</title><p>China (Yunnan).</p></tp:treatment-sec></tp:taxon-treatment>
