# Supplementary material for: ﻿On the species status of Blattella germanica and Blattella asahinai (Blattodea, Blattellidae), and other morphologically similar species
Source: Zookeys. 2025 Aug 27;1250:155–88. doi: 10.3897/zookeys.1250.145981 (PMC12409335; doi:10.3897/zookeys.1250.145981)
Supplement: XML Treatment for Blattella subvittata [file zookeys.1250.145981-treatment2.xml]

<!DOCTYPE tp:taxon-treatment
  PUBLIC "-//TaxonX//DTD Taxonomic Treatment Publishing DTD v0 20100105//EN" "tax-treatment-NSO.dtd">
<tp:taxon-treatment xmlns:tp="http://www.plazi.org/taxpub"><tp:treatment-meta><kwd-group><label>Taxon classification</label><kwd>
              <named-content content-type="kingdom">Animalia</named-content>
            </kwd><kwd>
              <named-content content-type="order">Blattodea</named-content>
            </kwd><kwd>
              <named-content content-type="family">Blattellidae</named-content>
            </kwd></kwd-group><mixed-citation publication-type="journal"><person-group><name><surname>Cai</surname><given-names>Jin-Zhuo</given-names></name><name><surname>Yao</surname><given-names>Wen-Wen</given-names></name><name><surname>Wang</surname><given-names>Zong-Qing</given-names></name><name><surname>Che</surname><given-names>Yan-Li</given-names></name></person-group><article-title>﻿On the species status of <italic><tp:taxon-name><tp:taxon-name-part taxon-name-part-type="genus" reg="Blattella">Blattella</tp:taxon-name-part> <tp:taxon-name-part taxon-name-part-type="species" reg="germanica">germanica</tp:taxon-name-part></tp:taxon-name></italic> and <italic><tp:taxon-name><tp:taxon-name-part taxon-name-part-type="genus" reg="Blattella">Blattella</tp:taxon-name-part> <tp:taxon-name-part taxon-name-part-type="species" reg="asahinai">asahinai</tp:taxon-name-part></tp:taxon-name></italic> (<tp:taxon-name><tp:taxon-name-part taxon-name-part-type="order">Blattodea</tp:taxon-name-part></tp:taxon-name>, <tp:taxon-name><tp:taxon-name-part taxon-name-part-type="family">Blattellidae</tp:taxon-name-part></tp:taxon-name>), and other morphologically similar species</article-title><source>Zookeys</source><day>27</day><month>08</month><year>2025</year><volume>1250</volume><fpage>155</fpage><lpage>188</lpage><pub-id pub-id-type="doi">10.3897/zookeys.1250.145981</pub-id></mixed-citation></tp:treatment-meta><tp:nomenclature><label>﻿</label><tp:taxon-name><object-id xmlns:xlink="http://www.w3.org/1999/xlink" content-type="arpha" xlink:type="simple">2ABA7987-DCD2-5BCF-AE62-964DFF5C0CC4</object-id>
            <tp:taxon-name-part taxon-name-part-type="genus" reg="Blattella">Blattella</tp:taxon-name-part>
            <tp:taxon-name-part taxon-name-part-type="species" reg="subvittata">subvittata</tp:taxon-name-part>
          </tp:taxon-name><tp:taxon-authority>Hebard, 1929</tp:taxon-authority><xref ref-type="fig" rid="F20">Fig. 20A–O</xref><tp:nomenclature-citation-list><tp:nomenclature-citation><tp:taxon-name>
                <tp:taxon-name-part taxon-name-part-type="genus" reg="Blattella">Blattella</tp:taxon-name-part> <tp:taxon-name-part taxon-name-part-type="species" reg="subvittata">subvittata</tp:taxon-name-part></tp:taxon-name><comment>Hebard, 1929: 58; <xref ref-type="bibr" rid="B4">Bruijning 1948</xref>: 36; <xref ref-type="bibr" rid="B22">Princis 1950</xref>: 176; <xref ref-type="bibr" rid="B23">Princis 1953</xref>: 55; <xref ref-type="bibr" rid="B24">Princis 1957</xref>: 144.</comment></tp:nomenclature-citation><tp:nomenclature-citation><tp:taxon-name>
                <tp:taxon-name-part taxon-name-part-type="genus" reg="Blattella">Blattella</tp:taxon-name-part> <tp:taxon-name-part taxon-name-part-type="species" reg="sauteri">sauteri</tp:taxon-name-part> <tp:taxon-name-part taxon-name-part-type="subspecies" reg="subvittata">subvittata</tp:taxon-name-part></tp:taxon-name><comment>(Karny, 1915): <xref ref-type="bibr" rid="B25">Princis 1969</xref>: 844; <xref ref-type="bibr" rid="B2">Asahina 1981</xref>: 258.</comment></tp:nomenclature-citation><tp:nomenclature-citation><tp:taxon-name>
                <tp:taxon-name-part taxon-name-part-type="genus" reg="Blattella">Blattella</tp:taxon-name-part> <tp:taxon-name-part taxon-name-part-type="species" reg="subvittata">subvittata</tp:taxon-name-part></tp:taxon-name><comment>Hebard: <xref ref-type="bibr" rid="B30">Roth 1985</xref>: 99.</comment></tp:nomenclature-citation></tp:nomenclature-citation-list></tp:nomenclature><tp:treatment-sec sec-type="type locality" id="SECID0E6DCK"><title>Type locality.</title><p>“Pasoeroean, eastern Java”.</p></tp:treatment-sec><tp:treatment-sec sec-type="material" id="SECID0EEECK"><title>New material examined.</title><p>China • 1 male &amp; 1 female; Hainan Province, Sanya City, Jiyang Town, Liupan Cun; 8 Apr. 2015; Xin-Ran Li, Zhi-Wei Qiu leg. • 1 female; Guangdong Province, Gaozhou City, Genzi Town; 11 June 2019; Rong Chen, Shan Gao leg. • 2 males; Hainan Province, Yinggeling, Nankai protection station; 14 July 2023; Yi-Shu Wang, Jin-Zhuo Cai leg. • 1 female; Hainan Province, Jianfeng Town; 18 July 2023; Yi-Shu Wang, Jin-Zhuo Cai leg.</p><fig id="F20" position="float" orientation="portrait"><object-id xmlns:xlink="http://www.w3.org/1999/xlink" content-type="doi" xlink:type="simple">10.3897/zookeys.1250.145981.figure20</object-id><object-id xmlns:xlink="http://www.w3.org/1999/xlink" content-type="arpha" xlink:type="simple">8F1A5973-BA86-5D5D-B5B4-5AB2DFBE9595</object-id><label>Figure 20.</label><caption><p><italic><tp:taxon-name><tp:taxon-name-part taxon-name-part-type="genus" reg="Blattella">Blattella</tp:taxon-name-part> <tp:taxon-name-part taxon-name-part-type="species" reg="subvittata">subvittata</tp:taxon-name-part></tp:taxon-name></italic> Hebard A, B, E–O. Male; C, D. Female. A. Habitus, dorsal view; B. Habitus, ventral view; C. Habitus, dorsal view; D. Habitus, ventral view; E. Pronotum, dorsal view; F. Head, ventral view; G. Tegmen, ventral view; H. Hind wing, ventral view; I. Abdominal tergite 7, ventral view; J. Front femur, ventral view; K. Median phallomere, ventral view; L. Supra-anal plate, ventral view; M. Left phallomere, ventral view; N. Right phallomere, ventral view; O. Subgenital plate, ventral view. Scale bars: 5 mm (A, B, C, D, G, H); 1 mm (E, F, I–O).</p></caption><graphic xmlns:xlink="http://www.w3.org/1999/xlink" xlink:href="zookeys-1250-155_article-145981__-g020.jpg" position="float" orientation="portrait" xlink:type="simple" id="oo_1403087.jpg"><uri content-type="original_file" xlink:type="simple">https://binary.pensoft.net/fig/1403087</uri></graphic></fig></tp:treatment-sec><tp:treatment-sec sec-type="distribution" id="SECID0EBFCK"><title>Distribution.</title><p>China (Guangdong, Hainan, Taiwan); Indonesia, Philippines, Malaysia, Thailand.</p></tp:treatment-sec><tp:treatment-sec sec-type="remarks" id="SECID0EGFCK"><title>Remark.</title><p>Based on the markings of pronotum, the shape of abdominal tergite 7, and the structure of subgenital plate and supra-anal plate, samples from Hainan and Guangdong were identified as <italic><tp:taxon-name><tp:taxon-name-part taxon-name-part-type="genus" reg="Blattella">B.</tp:taxon-name-part> <tp:taxon-name-part taxon-name-part-type="species" reg="subvittata">subvittata</tp:taxon-name-part></tp:taxon-name></italic>, with the closest genetic distance to <italic><tp:taxon-name><tp:taxon-name-part taxon-name-part-type="genus" reg="Blattella">B.</tp:taxon-name-part> <tp:taxon-name-part taxon-name-part-type="species" reg="punctoria">punctoria</tp:taxon-name-part></tp:taxon-name></italic> (12.32%).</p></tp:treatment-sec><ref-list><ref id="B4"><mixed-citation xmlns:xlink="http://www.w3.org/1999/xlink" xlink:type="simple"><person-group><name name-style="western"><surname>Bruijning</surname><given-names>CFA</given-names></name></person-group> (<year>1948</year>) <article-title>Studies on Malayan <tp:taxon-name><tp:taxon-name-part taxon-name-part-type="family">Blattidae</tp:taxon-name-part></tp:taxon-name>-Zool.</article-title><source>Rijksmuseum van Natuurlijke Historie, Leiden</source><volume>29</volume>: <fpage>1</fpage>–<lpage>174</lpage>.</mixed-citation></ref><ref id="B22"><mixed-citation xmlns:xlink="http://www.w3.org/1999/xlink" xlink:type="simple"><person-group><name name-style="western"><surname>Princis</surname><given-names>K</given-names></name></person-group> (<year>1950</year>) <article-title>Indomalaische und australische Blattarienaus dem Entomologischen Museum der Lund.</article-title><source>Opuscula Entomologica</source><volume>15</volume>: <fpage>161</fpage>–<lpage>188</lpage>.</mixed-citation></ref><ref id="B23"><mixed-citation xmlns:xlink="http://www.w3.org/1999/xlink" xlink:type="simple"><person-group><name name-style="western"><surname>Princis</surname><given-names>K</given-names></name></person-group> (<year>1953</year>) <article-title>Kleine Beitröge zur Kenntnis der Blottorien und ihrer Verbreitung.</article-title><source>Opuscula Entomologica</source><volume>18</volume>: <fpage>53</fpage>–<lpage>58</lpage>.</mixed-citation></ref><ref id="B24"><mixed-citation xmlns:xlink="http://www.w3.org/1999/xlink" xlink:type="simple"><person-group><name name-style="western"><surname>Princis</surname><given-names>K</given-names></name></person-group> (<year>1957</year>) <article-title>Zur Kenntniss der Blattarien der Kleinen Sundainseln.</article-title><source>Verhandlungen der Naturforschenden Gesellschaft in Basel</source><volume>68</volume>: <fpage>132</fpage>–<lpage>159</lpage>.</mixed-citation></ref><ref id="B25"><mixed-citation xmlns:xlink="http://www.w3.org/1999/xlink" xlink:type="simple"><person-group><name name-style="western"><surname>Princis</surname><given-names>K</given-names></name></person-group> (<year>1969</year>) <article-title><tp:taxon-name><tp:taxon-name-part taxon-name-part-type="order">Blattariae</tp:taxon-name-part></tp:taxon-name>: Subordo <tp:taxon-name><tp:taxon-name-part taxon-name-part-type="superfamily">Epilamproidea</tp:taxon-name-part></tp:taxon-name>, Fam.: <tp:taxon-name><tp:taxon-name-part taxon-name-part-type="family">Blattellidae</tp:taxon-name-part></tp:taxon-name>.</article-title><source>Orthopterorum Catalogus</source><volume>13</volume>: <fpage>712</fpage>–<lpage>1038</lpage>.</mixed-citation></ref><ref id="B2"><mixed-citation xmlns:xlink="http://www.w3.org/1999/xlink" xlink:type="simple"><person-group><name name-style="western"><surname>Asahina</surname><given-names>S</given-names></name></person-group> (<year>1981</year>) <article-title>Notes on the <italic><tp:taxon-name><tp:taxon-name-part taxon-name-part-type="genus">Blattella</tp:taxon-name-part></tp:taxon-name></italic> species of Taiwan. II. What is “<italic><tp:taxon-name><tp:taxon-name-part taxon-name-part-type="genus">Ischnoptera</tp:taxon-name-part> <tp:taxon-name-part taxon-name-part-type="species">sauteri</tp:taxon-name-part></tp:taxon-name></italic> Karny 1915?”.</article-title><source>Japanese Journal of Sanitary Zoology</source><volume>32</volume>(<issue>4</issue>): <fpage>255</fpage>–<lpage>259</lpage>. <ext-link xlink:href="10.7601/mez.32.255" ext-link-type="doi" xlink:type="simple">https://doi.org/10.7601/mez.32.255</ext-link></mixed-citation></ref><ref id="B30"><mixed-citation xmlns:xlink="http://www.w3.org/1999/xlink" xlink:type="simple"><person-group><name name-style="western"><surname>Roth</surname><given-names>LM</given-names></name></person-group> (<year>1985</year>) <article-title>A taxonomic revision of the genus <italic><tp:taxon-name><tp:taxon-name-part taxon-name-part-type="genus">Blattella</tp:taxon-name-part></tp:taxon-name></italic> Caudell (<tp:taxon-name><tp:taxon-name-part taxon-name-part-type="superorder">Dictyoptera</tp:taxon-name-part></tp:taxon-name>: <tp:taxon-name><tp:taxon-name-part taxon-name-part-type="suborder">Blattaria</tp:taxon-name-part></tp:taxon-name>: <tp:taxon-name><tp:taxon-name-part taxon-name-part-type="family">Blattellidae</tp:taxon-name-part></tp:taxon-name>). Atherosclerosis.</article-title><source>Supplements</source><volume>22</volume>: <fpage>1</fpage>–<lpage>221</lpage>.</mixed-citation></ref></ref-list></tp:taxon-treatment>
