# Supplementary material for: ﻿On the species status of Blattella germanica and Blattella asahinai (Blattodea, Blattellidae), and other morphologically similar species
Source: Zookeys. 2025 Aug 27;1250:155–88. doi: 10.3897/zookeys.1250.145981 (PMC12409335; doi:10.3897/zookeys.1250.145981)
Supplement: XML Treatment for Blattella germanica asahinai [file zookeys.1250.145981-treatment3.xml]

<!DOCTYPE tp:taxon-treatment
  PUBLIC "-//TaxonX//DTD Taxonomic Treatment Publishing DTD v0 20100105//EN" "tax-treatment-NSO.dtd">
<tp:taxon-treatment xmlns:tp="http://www.plazi.org/taxpub"><tp:treatment-meta><kwd-group><label>Taxon classification</label><kwd>
              <named-content content-type="kingdom">Animalia</named-content>
            </kwd><kwd>
              <named-content content-type="order">Blattodea</named-content>
            </kwd><kwd>
              <named-content content-type="family">Blattellidae</named-content>
            </kwd></kwd-group><mixed-citation publication-type="journal"><person-group><name><surname>Cai</surname><given-names>Jin-Zhuo</given-names></name><name><surname>Yao</surname><given-names>Wen-Wen</given-names></name><name><surname>Wang</surname><given-names>Zong-Qing</given-names></name><name><surname>Che</surname><given-names>Yan-Li</given-names></name></person-group><article-title>﻿On the species status of <italic><tp:taxon-name><tp:taxon-name-part taxon-name-part-type="genus" reg="Blattella">Blattella</tp:taxon-name-part> <tp:taxon-name-part taxon-name-part-type="species" reg="germanica">germanica</tp:taxon-name-part></tp:taxon-name></italic> and <italic><tp:taxon-name><tp:taxon-name-part taxon-name-part-type="genus" reg="Blattella">Blattella</tp:taxon-name-part> <tp:taxon-name-part taxon-name-part-type="species" reg="asahinai">asahinai</tp:taxon-name-part></tp:taxon-name></italic> (<tp:taxon-name><tp:taxon-name-part taxon-name-part-type="order">Blattodea</tp:taxon-name-part></tp:taxon-name>, <tp:taxon-name><tp:taxon-name-part taxon-name-part-type="family">Blattellidae</tp:taxon-name-part></tp:taxon-name>), and other morphologically similar species</article-title><source>Zookeys</source><day>27</day><month>08</month><year>2025</year><volume>1250</volume><fpage>155</fpage><lpage>188</lpage><pub-id pub-id-type="doi">10.3897/zookeys.1250.145981</pub-id></mixed-citation></tp:treatment-meta><tp:nomenclature><label>﻿</label><tp:taxon-name><object-id xmlns:xlink="http://www.w3.org/1999/xlink" content-type="arpha" xlink:type="simple">0FFEADDB-1596-58BA-ACB7-8ADD0E0AAD93</object-id>
            <tp:taxon-name-part taxon-name-part-type="genus" reg="Blattella">Blattella</tp:taxon-name-part>
            <tp:taxon-name-part taxon-name-part-type="species" reg="germanica">germanica</tp:taxon-name-part>
            <tp:taxon-name-part taxon-name-part-type="subspecies" reg="asahinai">asahinai</tp:taxon-name-part>
          </tp:taxon-name><tp:taxon-authority>(Mizukubo, 1981)</tp:taxon-authority><tp:taxon-status xmlns:xlink="http://www.w3.org/1999/xlink" xlink:type="simple">stat. nov.</tp:taxon-status><tp:nomenclature-citation-list><tp:nomenclature-citation><tp:taxon-name>
                <tp:taxon-name-part taxon-name-part-type="genus" reg="Blattella">Blattella</tp:taxon-name-part> <tp:taxon-name-part taxon-name-part-type="species" reg="asahinai">asahinai</tp:taxon-name-part></tp:taxon-name><comment>Mizukubo, 1981: 153; <xref ref-type="bibr" rid="B32">Roth 2003</xref>: 87.</comment></tp:nomenclature-citation><tp:nomenclature-citation><tp:taxon-name>
                <tp:taxon-name-part taxon-name-part-type="genus" reg="Blattella">Blattella</tp:taxon-name-part> <tp:taxon-name-part taxon-name-part-type="species" reg="beybienkoi">beybienkoi</tp:taxon-name-part></tp:taxon-name><comment>Roth, 1985: 28. Synonymized by <xref ref-type="bibr" rid="B31">Roth 1986</xref>: 371.</comment></tp:nomenclature-citation></tp:nomenclature-citation-list></tp:nomenclature><tp:treatment-sec sec-type="material" id="SECID0EOICK"><title>Material examined.</title><p>China • 3 females; Yunnan Province, Baoshan City, Baihualing, Jiu Jiezi; 24 Aug. 2015; Xin-Ran Li, Zhi-Wei Qiu leg. • 1 male; Yunnan Province, Dehong Dai and Jingpo Autonomous Prefecture, Yingjiang County, Nabang Town; 11 July 2012; Dong Wang leg.</p></tp:treatment-sec><tp:treatment-sec sec-type="remarks" id="SECID0ETICK"><title>Remarks.</title><p>Based on morphological comparisons, the genetic distance, and the <abbrev xmlns:xlink="http://www.w3.org/1999/xlink" xlink:title="Automatic Barcode Gap Discovery" id="ABBRID0EZICK" xlink:type="simple">ABGD</abbrev> delineation results, <italic><tp:taxon-name><tp:taxon-name-part taxon-name-part-type="genus" reg="Blattella">B.</tp:taxon-name-part> <tp:taxon-name-part taxon-name-part-type="species" reg="asahinai">asahinai</tp:taxon-name-part></tp:taxon-name></italic> is considered to be a subspecies of <italic><tp:taxon-name><tp:taxon-name-part taxon-name-part-type="genus" reg="Blattella">B.</tp:taxon-name-part> <tp:taxon-name-part taxon-name-part-type="species" reg="germanica">germanica</tp:taxon-name-part></tp:taxon-name></italic>. The primary distinctions between <italic><tp:taxon-name><tp:taxon-name-part taxon-name-part-type="genus" reg="Blattella">B.</tp:taxon-name-part> <tp:taxon-name-part taxon-name-part-type="species" reg="germanica">germanica</tp:taxon-name-part></tp:taxon-name></italic> and <italic><tp:taxon-name><tp:taxon-name-part taxon-name-part-type="genus" reg="Blattella">B.</tp:taxon-name-part> <tp:taxon-name-part taxon-name-part-type="species" reg="asahinai">asahinai</tp:taxon-name-part></tp:taxon-name></italic> are primarily observed in the morphology of the glandular fossae present on the eighth abdominal tergite, the varying sizes of their first ootheca, the coloration of the abdominal tergite during the later instars, and their distinct habitat environments (see Results and Fig. <xref ref-type="fig" rid="F18">18</xref> for further details).</p></tp:treatment-sec><tp:treatment-sec sec-type="distribution" id="SECID0ENKCK"><title>Distribution.</title><p>China (Taiwan, Yunnan); England, India, Indonesia, Japan, Malaysia, Myanmar, Thailand, United States.</p></tp:treatment-sec><tp:treatment-sec><!--Section generated to contain objects referenced in tp:taxon-treatment.--><fig id="F18" position="float" orientation="portrait"><object-id xmlns:xlink="http://www.w3.org/1999/xlink" content-type="doi" xlink:type="simple">10.3897/zookeys.1250.145981.figure18</object-id><object-id xmlns:xlink="http://www.w3.org/1999/xlink" content-type="arpha" xlink:type="simple">1016BEBC-80B7-56B1-A29D-2F34D0CC2211</object-id><label>Figure 18.</label><caption><p>Comparative morphology of <italic><tp:taxon-name><tp:taxon-name-part taxon-name-part-type="genus" reg="Blattella">B.</tp:taxon-name-part> <tp:taxon-name-part taxon-name-part-type="species" reg="germanica">germanica</tp:taxon-name-part></tp:taxon-name></italic> and <italic><tp:taxon-name><tp:taxon-name-part taxon-name-part-type="genus" reg="Blattella">B.</tp:taxon-name-part> <tp:taxon-name-part taxon-name-part-type="species" reg="asahinai">asahinai</tp:taxon-name-part></tp:taxon-name></italic>. A–J, U. <italic><tp:taxon-name><tp:taxon-name-part taxon-name-part-type="genus" reg="Blattella">B.</tp:taxon-name-part> <tp:taxon-name-part taxon-name-part-type="species" reg="germanica">germanica</tp:taxon-name-part></tp:taxon-name></italic>; K–T, V. <italic><tp:taxon-name><tp:taxon-name-part taxon-name-part-type="genus" reg="Blattella">B.</tp:taxon-name-part> <tp:taxon-name-part taxon-name-part-type="species" reg="asahinai">asahinai</tp:taxon-name-part></tp:taxon-name></italic>. A. Habitus, dorsal view; B. Habitus, ventral view; C. Head, ventral view; D. Abdominal tergite 7, ventral view; E. Dorsal glands, dorsal view; F. Supra-anal plate, ventral view; G. Pronotum, dorsal view; H. Abdominal tergite 8, ventral view; I. Phallomere; J. Subgenital plate, ventral view; K. Habitus, dorsal view; L. Habitus, ventral view; M. Head, ventral view; N. Abdominal tergite 7, ventral view; O. Dorsal glands, dorsal view; P. Supra-anal plate, ventral view; Q. Pronotum, dorsal view; R. Abdominal tergite 8, ventral view; S. Phallomere; T. Subgenital plate, ventral view; U, V. Female external genitalia. Scale bars: 5 mm (A, B, K, L); 1 mm (C, F, G, I, J, M, P, Q, S–V); 0.5 mm (D, E, H, N, O, R). Abbreviations: <abbrev xmlns:xlink="http://www.w3.org/1999/xlink" xlink:title="anterior arch" id="ABBRID0E3QBK" xlink:type="simple">aa</abbrev>.-anterior arch; <abbrev xmlns:xlink="http://www.w3.org/1999/xlink" xlink:title="basivalvula" id="ABBRID0EARBK" xlink:type="simple">bsv</abbrev>.-basivalvula; <abbrev xmlns:xlink="http://www.w3.org/1999/xlink" xlink:title="crosspiece" id="ABBRID0EERBK" xlink:type="simple">cp</abbrev>.-crosspiece; <abbrev xmlns:xlink="http://www.w3.org/1999/xlink" xlink:title="intercalary sclerite" id="ABBRID0EIRBK" xlink:type="simple">intc.s</abbrev>.-intercalary sclerite; <abbrev xmlns:xlink="http://www.w3.org/1999/xlink" xlink:title="posterior lobes of valvifer II" id="ABBRID0EMRBK" xlink:type="simple">p.l</abbrev>.-posterior lobes of valvifer <abbrev xmlns:xlink="http://www.w3.org/1999/xlink" xlink:title="valvules II" id="ABBRID0EQRBK" xlink:type="simple">II</abbrev>; <abbrev xmlns:xlink="http://www.w3.org/1999/xlink" xlink:title="paraprocts" id="ABBRID0EURBK" xlink:type="simple">pp</abbrev>.-paraprocts; <abbrev xmlns:xlink="http://www.w3.org/1999/xlink" xlink:title="paratergites" id="ABBRID0EYRBK" xlink:type="simple">pt</abbrev>.-paratergites; <abbrev xmlns:xlink="http://www.w3.org/1999/xlink" xlink:title="sternum VII" id="ABBRID0E3RBK" xlink:type="simple">SVII</abbrev>-sternum VII; <abbrev xmlns:xlink="http://www.w3.org/1999/xlink" xlink:title="abdominal tergites I–X" id="ABBRID0EASBK" xlink:type="simple">T I–X</abbrev>-abdominal tergites I–X; <abbrev xmlns:xlink="http://www.w3.org/1999/xlink" xlink:title="valvules I" id="ABBRID0EESBK" xlink:type="simple">v.I</abbrev>, <abbrev xmlns:xlink="http://www.w3.org/1999/xlink" xlink:title="valvules II" id="ABBRID0EISBK" xlink:type="simple">II</abbrev>, <abbrev xmlns:xlink="http://www.w3.org/1999/xlink" xlink:title="valvules III" id="ABBRID0EMSBK" xlink:type="simple">III</abbrev>- valvules I–<abbrev xmlns:xlink="http://www.w3.org/1999/xlink" xlink:title="valvules III" id="ABBRID0EQSBK" xlink:type="simple">III</abbrev>; <abbrev xmlns:xlink="http://www.w3.org/1999/xlink" xlink:title="first valvifer" id="ABBRID0EUSBK" xlink:type="simple">vlf.I</abbrev>-first valvifer; <abbrev xmlns:xlink="http://www.w3.org/1999/xlink" xlink:title="first valvifer arm" id="ABBRID0EYSBK" xlink:type="simple">vlf.Ia</abbrev>-first valvifer arm; <abbrev xmlns:xlink="http://www.w3.org/1999/xlink" xlink:title="vestibular sclerite" id="ABBRID0E3SBK" xlink:type="simple">vst.s</abbrev>.-vestibular sclerite; and <abbrev xmlns:xlink="http://www.w3.org/1999/xlink" xlink:title="spermathecal plate" id="ABBRID0EATBK" xlink:type="simple">sp.pl</abbrev>.-spermathecal plate.</p></caption><graphic xmlns:xlink="http://www.w3.org/1999/xlink" xlink:href="zookeys-1250-155_article-145981__-g018.jpg" position="float" orientation="portrait" xlink:type="simple" id="oo_1403085.jpg"><uri content-type="original_file" xlink:type="simple">https://binary.pensoft.net/fig/1403085</uri></graphic></fig></tp:treatment-sec><ref-list><ref id="B32"><mixed-citation xmlns:xlink="http://www.w3.org/1999/xlink" xlink:type="simple"><person-group><name name-style="western"><surname>Roth</surname><given-names>LM</given-names></name></person-group> (<year>2003</year>) <article-title>Systematics and phylogeny of cockroaches (<tp:taxon-name><tp:taxon-name-part taxon-name-part-type="superorder">Dictyoptera</tp:taxon-name-part></tp:taxon-name>: <tp:taxon-name><tp:taxon-name-part taxon-name-part-type="suborder">Blattaria</tp:taxon-name-part></tp:taxon-name>).</article-title><source>Oriental Insects</source><volume>37</volume>(<issue>1</issue>): <fpage>1</fpage>–<lpage>186</lpage>. <ext-link xlink:href="10.1080/00305316.2003.10417344" ext-link-type="doi" xlink:type="simple">https://doi.org/10.1080/00305316.2003.10417344</ext-link></mixed-citation></ref><ref id="B31"><mixed-citation xmlns:xlink="http://www.w3.org/1999/xlink" xlink:type="simple"><person-group><name name-style="western"><surname>Roth</surname><given-names>LM</given-names></name></person-group> (<year>1986</year>) <article-title><italic><tp:taxon-name><tp:taxon-name-part taxon-name-part-type="genus">Blattella</tp:taxon-name-part> <tp:taxon-name-part taxon-name-part-type="species">asahinai</tp:taxon-name-part></tp:taxon-name></italic> introduced into Florida (<tp:taxon-name><tp:taxon-name-part taxon-name-part-type="suborder">Blattaria</tp:taxon-name-part></tp:taxon-name>: <tp:taxon-name><tp:taxon-name-part taxon-name-part-type="family">Blattellidae</tp:taxon-name-part></tp:taxon-name>).</article-title><source>Psyche</source><volume>93</volume>(<issue>3–4</issue>): <fpage>371</fpage>–<lpage>374</lpage>. <ext-link xlink:href="10.1155/1986/60130" ext-link-type="doi" xlink:type="simple">https://doi.org/10.1155/1986/60130</ext-link></mixed-citation></ref></ref-list></tp:taxon-treatment>
