# Supplementary material for: ﻿On the species status of Blattella germanica and Blattella asahinai (Blattodea, Blattellidae), and other morphologically similar species
Source: Zookeys. 2025 Aug 27;1250:155–88. doi: 10.3897/zookeys.1250.145981 (PMC12409335; doi:10.3897/zookeys.1250.145981)
Supplement: Supplementary material 1 — Genetic distances between COI gene of B. germanica and its morphologically similar relatives [file zookeys-1250-155_article-145981__-s001.xlsx]

## Sheet: MatrixOutput
Table S1. Genetic distances between COI gene of B. germanica and its morphologically similar relatives
		B. germanica asahinai		B. bisignata						B. biligata		B. confusa		B. foliolata	B. germanica		B. lituricolis				B. punctoria			B. subvittata		B. ligulata		B. nipponica													B. radicifera			B. sauteri				E. brevis
		BA_3	MG458949	BB_1	KY349784	BB_2	BB_3	BB_4	BB_5	BBL_1	BBL_2	BC_1	BlatConf	BF_1	BG_1	KF640071	BL_1	BL_2	BL_3	KX962535	BlatPunc1	BlatPunc2	BlatPunc3	BlatSp	BlatSp2	BLI_1	Blatligu	BN_1	BN_2	BN_3	BN_4	BN_5	LC619061	BN_6	BN_7	BN_8	BN_9	BN_10	BN_11	BN_12	BR_1	KY349677	KY349676	BS_1	KY349679	BS_2	BS_3	EpisBrev1	EpisBrev2
B. germanica asahinai	BA_3
	MG458949	0
B. bisignata	BB_1	0.0964265	0.0964265
	KY349784	0.0964265	0.0964265	0
	BB_2	0.0984306	0.0984306	0.00152439	0.00152439
	BB_3	0.0983377	0.0983377	0.0236952	0.0236952	0.0253531
	BB_4	0.102374	0.102374	0.0271622	0.0271622	0.0288521	0.0220044
	BB_5	0.0984306	0.0984306	0.00152439	0.00152439	0.0030581	0.0253531	0.0288521
B. biligata	BBL_1	0.191508	0.191508	0.216601	0.216601	0.213948	0.203703	0.219497	0.219276
	BBL_2	0.199709	0.199709	0.219981	0.219981	0.217274	0.199098	0.217525	0.222711	0.0270215
B. confusa	BC_1	0.192229	0.192229	0.186546	0.186546	0.189017	0.19638	0.206661	0.189017	0.194569	0.203069
	BlatConf	0.191843	0.191843	0.183868	0.183868	0.186301	0.186198	0.203703	0.186301	0.197129	0.185076	0.0424212
B. foliolata	BF_1	0.15734	0.15734	0.152402	0.152402	0.150121	0.163595	0.163901	0.154701	0.184698	0.182782	0.141754	0.141754
B. germanica	BG_1	0.0092451	0.0092451	0.0964265	0.0964265	0.0984306	0.0943573	0.102374	0.0984306	0.191508	0.199709	0.20255	0.196922	0.162061
	KF640071	0.0092451	0.0092451	0.0964265	0.0964265	0.0984306	0.0943573	0.102374	0.0984306	0.191508	0.199709	0.20255	0.196922	0.162061	0
B. lituricolis	BL_1	0.105415	0.105415	0.0946229	0.0946229	0.0926327	0.0925416	0.100806	0.096627	0.17803	0.168865	0.193715	0.183693	0.137425	0.105415	0.105415
	BL_2	0.105415	0.105415	0.0944364	0.0944364	0.09246	0.0945249	0.102598	0.0964265	0.173145	0.176193	0.203545	0.18357	0.133011	0.105415	0.105415	0.0270882
	BL_3	0.105415	0.105415	0.0984306	0.0984306	0.0964265	0.096522	0.104652	0.100449	0.173145	0.171289	0.200995	0.181191	0.137425	0.105415	0.105415	0.0254144	0.0108696
	KX962535	0.103325	0.103325	0.100449	0.100449	0.0984306	0.0985331	0.10672	0.102481	0.175578	0.168865	0.206115	0.185966	0.139657	0.103325	0.103325	0.0270882	0.0124611	0.00771605
B. punctoria	BlatPunc1	0.161853	0.161853	0.192583	0.192583	0.192583	0.192407	0.197491	0.19006	0.184568	0.194939	0.204857	0.197491	0.171373	0.166904	0.166904	0.190633	0.193185	0.193185	0.19835
	BlatPunc2	0.161252	0.161252	0.191843	0.191843	0.191843	0.191669	0.196729	0.194373	0.186198	0.196548	0.20148	0.196729	0.17073	0.166279	0.166279	0.189699	0.192229	0.192229	0.197348	0.00152905
	BlatPunc3	0.161853	0.161853	0.192583	0.192583	0.192583	0.192407	0.197491	0.19006	0.184568	0.194939	0.204857	0.200064	0.1738	0.166904	0.166904	0.190633	0.193185	0.193185	0.19835	0	0.00152905
B. subvittata	BlatSp	0.161876	0.161876	0.194778	0.194778	0.192229	0.18951	0.199709	0.197348	0.224461	0.23074	0.207574	0.202803	0.193688	0.169065	0.169065	0.185502	0.188032	0.182992	0.193152	0.125899	0.123192	0.125899
	BlatSp2	0.161876	0.161876	0.194778	0.194778	0.192229	0.18951	0.199709	0.197348	0.224461	0.23074	0.207574	0.202803	0.193688	0.169065	0.169065	0.185502	0.188032	0.182992	0.193152	0.125899	0.123192	0.125899	0
B. ligulata	BLI_1	0.194018	0.194018	0.182227	0.182227	0.184698	0.176954	0.184528	0.184698	0.192029	0.197826	0.175771	0.180714	0.146284	0.186546	0.186546	0.191843	0.189017	0.189017	0.191508	0.187224	0.186234	0.187224	0.175397	0.175397
	Blatligu	0.196548	0.196548	0.189699	0.189699	0.192229	0.184226	0.187009	0.192229	0.18951	0.195235	0.178233	0.183214	0.146284	0.189017	0.189017	0.191843	0.189017	0.189017	0.191508	0.189807	0.188794	0.189807	0.180302	0.180302	0.00771605
B. nipponica	BN_1	0.121622	0.121622	0.0688587	0.0688587	0.0707618	0.0612783	0.0725446	0.0707618	0.19892	0.202083	0.20406	0.208884	0.161252	0.121622	0.121622	0.115496	0.119447	0.123814	0.123814	0.204857	0.20406	0.204857	0.216231	0.216231	0.203703	0.203703
	BN_2	0.113179	0.113179	0.0633358	0.0633358	0.065207	0.0560688	0.0669684	0.065207	0.184094	0.20231	0.201305	0.198465	0.161126	0.117467	0.117467	0.100944	0.106861	0.108952	0.108952	0.202872	0.202083	0.202872	0.206313	0.206313	0.198755	0.198755	0.0270215
	BN_3	0.119447	0.119447	0.0707618	0.0707618	0.072678	0.0668544	0.0744673	0.072678	0.206661	0.204694	0.20148	0.211506	0.15662	0.128244	0.128244	0.113352	0.117288	0.121622	0.121622	0.210105	0.209282	0.210105	0.208109	0.208109	0.206283	0.206283	0.0140625	0.0320913
	BN_4	0.119447	0.119447	0.0669684	0.0669684	0.0688587	0.0594444	0.0706349	0.0688587	0.19638	0.199492	0.20148	0.206283	0.163595	0.119447	0.119447	0.113352	0.117288	0.121622	0.121622	0.202264	0.20148	0.202264	0.213502	0.213502	0.203703	0.203703	0.00152439	0.0253531	0.0124611
	BN_5	0.124016	0.124016	0.0747558	0.0747558	0.0728199	0.0707618	0.0785059	0.0767051	0.196548	0.194569	0.204258	0.206465	0.156741	0.128463	0.128463	0.107172	0.115315	0.119634	0.119634	0.202454	0.201668	0.202454	0.208396	0.208396	0.209076	0.209076	0.0188724	0.0270882	0.0205094	0.0172457
	LC619061	0.126021	0.126021	0.0688587	0.0688587	0.0669684	0.0687382	0.0764032	0.0707618	0.19638	0.199492	0.196729	0.20406	0.163595	0.130484	0.130484	0.113352	0.117288	0.117288	0.121622	0.21056	0.209733	0.21056	0.206011	0.206011	0.208884	0.214148	0.0188246	0.0270215	0.0204565	0.017203	0.0124263
	BN_6	0.121817	0.121817	0.0725446	0.0725446	0.0744673	0.0648839	0.0762651	0.0744673	0.201305	0.199289	0.204258	0.203875	0.16818	0.123621	0.123621	0.117467	0.121438	0.121438	0.121438	0.207274	0.206465	0.207274	0.216552	0.216552	0.208705	0.208705	0.00926297	0.0303205	0.0205094	0.00769594	0.0254144	0.0253531
	BN_7	0.117467	0.117467	0.0706349	0.0706349	0.0725446	0.0630315	0.0743358	0.0725446	0.196225	0.199289	0.199098	0.203875	0.163459	0.11927	0.11927	0.113179	0.117119	0.121438	0.121438	0.204671	0.203875	0.204671	0.208396	0.208396	0.200995	0.200995	0.00769594	0.028636	0.0188724	0.00613854	0.0204565	0.0236952	0.00460123
	BN_8	0.121622	0.121622	0.0707618	0.0707618	0.072678	0.0633358	0.0744673	0.072678	0.19638	0.209979	0.20148	0.203703	0.165678	0.126021	0.126021	0.104652	0.114831	0.116959	0.116959	0.21056	0.209733	0.21056	0.218983	0.218983	0.196084	0.198604	0.0303205	0.0155611	0.0389075	0.0320158	0.033803	0.0337221	0.0370833	0.0353604
	BN_9	0.121817	0.121817	0.0725446	0.0725446	0.0744673	0.0648839	0.0762651	0.0744673	0.201305	0.199289	0.204258	0.203875	0.16818	0.123621	0.123621	0.117467	0.121438	0.121438	0.121438	0.207274	0.206465	0.207274	0.216552	0.216552	0.208705	0.208705	0.00926297	0.0303205	0.0205094	0.00769594	0.0254144	0.0253531	0	0.00460123	0.0370833
	BN_10	0.121622	0.121622	0.0707618	0.0707618	0.072678	0.0633358	0.0744673	0.072678	0.191669	0.205182	0.20148	0.203703	0.161252	0.126021	0.126021	0.100806	0.110902	0.113015	0.113015	0.21056	0.209733	0.21056	0.214133	0.214133	0.196084	0.196084	0.0270882	0.0124263	0.03562	0.0287726	0.0305529	0.030468	0.033803	0.0320913	0.00305344	0.033803
	BN_11	0.10286	0.10286	0.0650909	0.0650909	0.0669684	0.0577971	0.0687382	0.0669684	0.186688	0.194778	0.201143	0.19584	0.156413	0.107012	0.107012	0.0947302	0.104652	0.10672	0.10672	0.195323	0.192029	0.195323	0.201279	0.201279	0.196084	0.196084	0.0354394	0.0140227	0.0406586	0.0337221	0.0355259	0.0389075	0.0388174	0.0370833	0.0236465	0.0388174	0.0204565
	BN_12	0.121817	0.121817	0.0725446	0.0725446	0.0744673	0.0648839	0.0762651	0.0744673	0.201305	0.199289	0.204258	0.203875	0.16818	0.123621	0.123621	0.117467	0.121438	0.121438	0.121438	0.207274	0.206465	0.207274	0.216552	0.216552	0.208705	0.208705	0.00926297	0.0303205	0.0205094	0.00769594	0.0254144	0.0253531	0	0.00460123	0.0370833	0	0.033803	0.0388174
B. radicifera	BR_1	0.173524	0.173524	0.192665	0.192665	0.195235	0.1824	0.192441	0.195235	0.160908	0.175578	0.227191	0.232717	0.180502	0.173524	0.173524	0.186503	0.178448	0.180938	0.183448	0.150601	0.147691	0.148239	0.168891	0.168891	0.166854	0.162061	0.182782	0.165955	0.17784	0.182782	0.180502	0.182782	0.187586	0.180114	0.182782	0.187586	0.178233	0.170904	0.187586
	KY349677	0.173524	0.173524	0.192665	0.192665	0.195235	0.1824	0.192441	0.195235	0.160908	0.175578	0.227191	0.232717	0.180502	0.173524	0.173524	0.186503	0.178448	0.180938	0.183448	0.150601	0.147691	0.148239	0.168891	0.168891	0.166854	0.162061	0.182782	0.165955	0.17784	0.182782	0.180502	0.182782	0.187586	0.180114	0.182782	0.187586	0.178233	0.170904	0.187586	0
	KY349676	0.161391	0.161391	0.192029	0.192029	0.194569	0.182227	0.196922	0.194569	0.174926	0.190342	0.224246	0.226964	0.187381	0.161391	0.161391	0.181175	0.183214	0.185734	0.188274	0.164293	0.16124	0.161848	0.165589	0.165589	0.185978	0.180938	0.192665	0.175397	0.182585	0.192665	0.190342	0.192665	0.197581	0.189901	0.192665	0.197581	0.188032	0.175578	0.197581	0.0303905	0.0303905
B. sauteri	BS_1	0.168499	0.168499	0.179145	0.179145	0.176757	0.181453	0.186301	0.18155	0.203545	0.211925	0.209979	0.201668	0.165811	0.166459	0.166459	0.156327	0.167686	0.167686	0.167686	0.133711	0.130949	0.133711	0.137304	0.137304	0.177456	0.177456	0.191508	0.179624	0.199098	0.189017	0.181783	0.189333	0.19386	0.186417	0.186546	0.19386	0.181919	0.167791	0.19386	0.15323	0.15323	0.152411
	KY349679	0.168499	0.168499	0.179145	0.179145	0.176757	0.181453	0.186301	0.18155	0.203545	0.211925	0.209979	0.201668	0.165811	0.166459	0.166459	0.156327	0.167686	0.167686	0.167686	0.133711	0.130949	0.133711	0.137304	0.137304	0.177456	0.177456	0.191508	0.179624	0.199098	0.189017	0.181783	0.189333	0.19386	0.186417	0.186546	0.19386	0.181919	0.167791	0.19386	0.15323	0.15323	0.152411	0
	BS_2	0.163901	0.163901	0.179246	0.179246	0.176849	0.176757	0.18155	0.18166	0.201143	0.204258	0.212923	0.201869	0.163595	0.161876	0.161876	0.158703	0.167791	0.167791	0.167791	0.127144	0.124452	0.127144	0.139361	0.139361	0.167781	0.167781	0.184226	0.177341	0.191669	0.181783	0.174674	0.182067	0.186546	0.179246	0.184226	0.186546	0.179624	0.165558	0.186546	0.157776	0.157776	0.161783	0.00926297	0.00926297
	BS_3	0.168499	0.168499	0.179145	0.179145	0.176757	0.181453	0.186301	0.18155	0.203545	0.211925	0.209979	0.201668	0.165811	0.166459	0.166459	0.156327	0.167686	0.167686	0.167686	0.133711	0.130949	0.133711	0.137304	0.137304	0.177456	0.177456	0.191508	0.179624	0.199098	0.189017	0.181783	0.189333	0.19386	0.186417	0.186546	0.19386	0.181919	0.167791	0.19386	0.15323	0.15323	0.152411	0	0	0.00926297
E. brevis	EpisBrev1	0.203268	0.203268	0.212846	0.212846	0.215416	0.215332	0.226044	0.210297	0.1772	0.180114	0.20406	0.203703	0.179775	0.208126	0.208126	0.190993	0.195955	0.190993	0.198465	0.162144	0.166111	0.162144	0.170904	0.170904	0.181175	0.186234	0.215756	0.215629	0.215756	0.213155	0.21824	0.218377	0.213286	0.205576	0.215756	0.213286	0.215756	0.213155	0.213286	0.204931	0.204931	0.204258	0.17803	0.17803	0.178233	0.17803
	EpisBrev2	0.200739	0.200739	0.210297	0.210297	0.212846	0.212772	0.22338	0.212846	0.174794	0.177661	0.20148	0.201143	0.177341	0.205576	0.205576	0.188541	0.193465	0.188541	0.195955	0.164515	0.163742	0.164515	0.168499	0.168499	0.178674	0.183695	0.213155	0.213038	0.213155	0.210575	0.215629	0.215756	0.210696	0.203046	0.213155	0.210696	0.213155	0.210575	0.210696	0.20231	0.20231	0.201668	0.175578	0.175578	0.175771	0.175578	0.00152439
E. kryzhanovshii	EpisKryz1	0.188753	0.188753	0.188753	0.188753	0.191225	0.183774	0.186417	0.186301	0.169846	0.167791	0.19136	0.191669	0.181919	0.190993	0.190993	0.184094	0.186301	0.186301	0.188753	0.183283	0.187381	0.1808	0.183695	0.183695	0.158809	0.154229	0.191669	0.181919	0.184226	0.189169	0.184094	0.189169	0.189333	0.181919	0.19892	0.189333	0.194189	0.179624	0.189333	0.201869	0.201869	0.214362	0.206313	0.206313	0.198636	0.206313	0.155006	0.15734
	EpisKryz2	0.195738	0.195738	0.190814	0.190814	0.193267	0.185915	0.190897	0.193267	0.169846	0.167791	0.188879	0.189169	0.17707	0.195574	0.195574	0.186108	0.188381	0.188381	0.190814	0.1808	0.179938	0.178336	0.179163	0.179163	0.161126	0.156511	0.191102	0.183868	0.186198	0.188641	0.186108	0.191102	0.188753	0.181453	0.20086	0.188753	0.196084	0.18155	0.188753	0.199289	0.199289	0.214362	0.203638	0.203638	0.196015	0.203638	0.155357	0.153023
	EpisKryz3	0.193359	0.193359	0.190897	0.190897	0.193359	0.185966	0.190993	0.193359	0.165268	0.163224	0.184094	0.179485	0.179624	0.195649	0.195649	0.186198	0.188454	0.188454	0.190897	0.190633	0.189699	0.188101	0.173951	0.173951	0.15433	0.1498	0.188753	0.18155	0.183868	0.186301	0.183774	0.188753	0.188879	0.18155	0.198465	0.188879	0.193715	0.179246	0.188879	0.206869	0.206869	0.222205	0.206011	0.206011	0.198353	0.206011	0.155176	0.152851
E. longiloba	EpisLong	0.194018	0.194018	0.183868	0.183868	0.186301	0.198604	0.20148	0.181453	0.19136	0.189333	0.198604	0.188879	0.161252	0.198755	0.198755	0.175228	0.187189	0.187189	0.189699	0.168966	0.172973	0.168966	0.179163	0.179163	0.184528	0.179624	0.20406	0.201305	0.20148	0.20148	0.201305	0.20406	0.201668	0.194018	0.20148	0.201668	0.20148	0.19136	0.201668	0.202803	0.202803	0.196922	0.17803	0.17803	0.180714	0.17803	0.0819837	0.0839601
E. paradoxura	EpisPara1	0.196084	0.196084	0.193359	0.193359	0.19584	0.188381	0.193465	0.19584	0.167443	0.163036	0.168038	0.17073	0.158809	0.19834	0.19834	0.178981	0.183625	0.181237	0.181237	0.180623	0.179775	0.180623	0.183448	0.183448	0.165449	0.167791	0.190814	0.188321	0.188381	0.193267	0.188321	0.193267	0.193359	0.18603	0.188381	0.193359	0.188381	0.188381	0.193359	0.196225	0.196225	0.211141	0.194569	0.194569	0.194778	0.194569	0.144341	0.142068
	EpisPara2	0.196084	0.196084	0.193359	0.193359	0.19584	0.188381	0.193465	0.19584	0.167443	0.163036	0.168038	0.17073	0.158809	0.19834	0.19834	0.178981	0.183625	0.181237	0.181237	0.180623	0.179775	0.180623	0.183448	0.183448	0.165449	0.167791	0.190814	0.188321	0.188381	0.193267	0.188321	0.193267	0.193359	0.18603	0.188381	0.193359	0.188381	0.188381	0.193359	0.196225	0.196225	0.211141	0.194569	0.194569	0.194778	0.194569	0.144341	0.142068
	EpisPara3	0.198604	0.198604	0.19584	0.19584	0.19834	0.190814	0.195955	0.19834	0.169768	0.165352	0.170417	0.173145	0.161126	0.20086	0.20086	0.181368	0.18603	0.183625	0.183625	0.183096	0.182227	0.183096	0.185978	0.185978	0.167791	0.170152	0.193267	0.190745	0.190814	0.195738	0.190745	0.195738	0.19584	0.188454	0.190814	0.19584	0.190814	0.190814	0.19584	0.198755	0.198755	0.213762	0.197129	0.197129	0.197348	0.197129	0.146631	0.144341
E. spinosa	EpisSpin	0.186301	0.186301	0.179056	0.179056	0.181453	0.17426	0.176757	0.181453	0.172407	0.172813	0.161126	0.163742	0.158703	0.193465	0.193465	0.172111	0.181453	0.181453	0.183868	0.193902	0.192902	0.193902	0.176663	0.176663	0.156511	0.158809	0.183974	0.174318	0.172037	0.18155	0.179056	0.18155	0.184094	0.176849	0.179145	0.184094	0.179145	0.174388	0.184094	0.199289	0.199289	0.206465	0.188032	0.188032	0.178233	0.188032	0.144523	0.142241
E. torchaceus	EpisTorc-1	0.165352	0.165352	0.160615	0.160615	0.15835	0.160572	0.169935	0.162897	0.130218	0.134611	0.167593	0.168038	0.134767	0.167512	0.167512	0.145168	0.142985	0.138666	0.145168	0.122536	0.122043	0.122536	0.14401	0.14401	0.163124	0.165449	0.17707	0.174566	0.172296	0.174674	0.169846	0.169935	0.174794	0.170037	0.174674	0.174794	0.174674	0.165268	0.174794	0.154566	0.154566	0.161126	0.151964	0.151964	0.1498	0.151964	0.122555	0.120426
	EpisTorc-2	0.165352	0.165352	0.160615	0.160615	0.15835	0.160572	0.169935	0.162897	0.130218	0.134611	0.167593	0.168038	0.134767	0.167512	0.167512	0.145168	0.142985	0.138666	0.145168	0.122536	0.122043	0.122536	0.14401	0.14401	0.163124	0.165449	0.17707	0.174566	0.172296	0.174674	0.169846	0.169935	0.174794	0.170037	0.174674	0.174794	0.174674	0.165268	0.174794	0.154566	0.154566	0.161126	0.151964	0.151964	0.1498	0.151964	0.122555	0.120426
	EpisTorc-3	0.165352	0.165352	0.160615	0.160615	0.15835	0.160572	0.169935	0.162897	0.130218	0.134611	0.167593	0.168038	0.134767	0.167512	0.167512	0.145168	0.142985	0.138666	0.145168	0.122536	0.122043	0.122536	0.14401	0.14401	0.163124	0.165449	0.17707	0.174566	0.172296	0.174674	0.169846	0.169935	0.174794	0.170037	0.174674	0.174794	0.174674	0.165268	0.174794	0.154566	0.154566	0.161126	0.151964	0.151964	0.1498	0.151964	0.122555	0.120426
E. wulingensis	EpisWuli	0.163901	0.163901	0.167343	0.167343	0.16965	0.169703	0.183974	0.16965	0.134611	0.13926	0.161126	0.159057	0.138884	0.17073	0.17073	0.158703	0.160817	0.160817	0.163124	0.151099	0.150391	0.151099	0.171721	0.171721	0.161391	0.166111	0.174566	0.162961	0.165196	0.172197	0.172111	0.174566	0.172296	0.167593	0.174566	0.172296	0.174566	0.158456	0.172296	0.154701	0.154701	0.156873	0.166651	0.166651	0.166854	0.166651	0.120322	0.118217
	EpisWuli2	0.163901	0.163901	0.167343	0.167343	0.16965	0.169703	0.183974	0.16965	0.134611	0.13926	0.161126	0.159057	0.138884	0.17073	0.17073	0.158703	0.160817	0.160817	0.163124	0.151099	0.150391	0.151099	0.171721	0.171721	0.161391	0.166111	0.174566	0.162961	0.165196	0.172197	0.172111	0.174566	0.172296	0.167593	0.174566	0.172296	0.174566	0.158456	0.172296	0.154701	0.154701	0.156873	0.166651	0.166651	0.166854	0.166651	0.120322	0.118217
J. aliena	JA_1	0.147977	0.147977	0.163124	0.163124	0.165449	0.153942	0.170037	0.165449	0.184528	0.175228	0.192441	0.184881	0.168676	0.154566	0.154566	0.163336	0.167791	0.170152	0.17253	0.160287	0.15734	0.160287	0.144523	0.144523	0.170278	0.172665	0.174794	0.172296	0.172407	0.172407	0.179485	0.1772	0.17253	0.167791	0.1772	0.17253	0.1772	0.172197	0.17253	0.171289	0.171289	0.175578	0.150881	0.150881	0.153023	0.150881	0.170567	0.16818
	JA_2	0.147977	0.147977	0.163124	0.163124	0.165449	0.153942	0.170037	0.165449	0.184528	0.175228	0.192441	0.184881	0.168676	0.154566	0.154566	0.163336	0.167791	0.170152	0.17253	0.160287	0.15734	0.160287	0.144523	0.144523	0.170278	0.172665	0.174794	0.172296	0.172407	0.172407	0.179485	0.1772	0.17253	0.167791	0.1772	0.17253	0.1772	0.172197	0.17253	0.171289	0.171289	0.175578	0.150881	0.150881	0.153023	0.150881	0.170567	0.16818
	JacoAlie	0.147977	0.147977	0.163124	0.163124	0.165449	0.153942	0.170037	0.165449	0.184528	0.175228	0.192441	0.184881	0.168676	0.154566	0.154566	0.163336	0.167791	0.170152	0.17253	0.160287	0.15734	0.160287	0.144523	0.144523	0.170278	0.172665	0.174794	0.172296	0.172407	0.172407	0.179485	0.1772	0.17253	0.167791	0.1772	0.17253	0.1772	0.172197	0.17253	0.171289	0.171289	0.175578	0.150881	0.150881	0.153023	0.150881	0.170567	0.16818
J. ericonvexa	JacoEric	0.172665	0.172665	0.172197	0.172197	0.174566	0.167593	0.179485	0.174566	0.169768	0.1772	0.196548	0.191508	0.174794	0.179624	0.179624	0.172197	0.186417	0.186417	0.186417	0.171058	0.168038	0.171058	0.171499	0.171499	0.165449	0.167791	0.170152	0.167686	0.167791	0.167791	0.174794	0.17253	0.167909	0.163224	0.177341	0.167909	0.177341	0.169935	0.167909	0.192229	0.192229	0.197129	0.170567	0.170567	0.172813	0.170567	0.180114	0.177661
J. plicata	JacoPlic1	0.194189	0.194189	0.176954	0.176954	0.179359	0.184371	0.196548	0.179359	0.167593	0.172665	0.183868	0.181453	0.182067	0.197129	0.197129	0.179938	0.177495	0.175071	0.1824	0.177859	0.176916	0.177859	0.166126	0.166126	0.191508	0.194018	0.207326	0.187009	0.199492	0.204694	0.209733	0.202083	0.209733	0.201869	0.196548	0.209733	0.191843	0.182227	0.209733	0.190115	0.190115	0.189901	0.185283	0.185283	0.192665	0.185283	0.166651	0.164254
	JacoPlic2	0.196548	0.196548	0.179246	0.179246	0.18166	0.186688	0.19892	0.18166	0.169846	0.174926	0.186198	0.183774	0.184371	0.199492	0.199492	0.182227	0.179775	0.177341	0.184698	0.180115	0.179163	0.180115	0.168314	0.168314	0.189169	0.191669	0.209733	0.189333	0.201869	0.207091	0.212154	0.204469	0.212154	0.204258	0.19892	0.212154	0.194189	0.184528	0.212154	0.192441	0.192441	0.192229	0.187586	0.187586	0.195	0.187586	0.168865	0.166459
J. subapiculata	JacoSuba1	0.175578	0.175578	0.175578	0.175578	0.17803	0.170567	0.187803	0.17803	0.170567	0.175976	0.197581	0.195	0.167068	0.177661	0.177661	0.182585	0.182227	0.184698	0.187189	0.162307	0.159351	0.162307	0.165852	0.165852	0.159057	0.159057	0.187803	0.180502	0.185283	0.185283	0.185502	0.188274	0.185502	0.180502	0.187803	0.185502	0.183214	0.185283	0.185502	0.166854	0.166854	0.185978	0.167532	0.167532	0.16487	0.167532	0.177495	0.175071
	JacoSuba2	0.173145	0.173145	0.173145	0.173145	0.175578	0.16818	0.185283	0.175578	0.175397	0.180938	0.200181	0.197581	0.169502	0.175228	0.175228	0.180114	0.184698	0.187189	0.189699	0.164687	0.161703	0.164687	0.163409	0.163409	0.161391	0.161391	0.185283	0.17803	0.182782	0.182782	0.182992	0.185734	0.182992	0.17803	0.185283	0.182992	0.180714	0.182782	0.182992	0.169278	0.169278	0.183448	0.167532	0.167532	0.16487	0.167532	0.1824	0.179938
	JacoSuba_3	0.175578	0.175578	0.175578	0.175578	0.17803	0.170567	0.187803	0.17803	0.170567	0.175976	0.197581	0.195	0.167068	0.177661	0.177661	0.182585	0.182227	0.184698	0.187189	0.162307	0.159351	0.162307	0.165852	0.165852	0.159057	0.159057	0.187803	0.180502	0.185283	0.185283	0.185502	0.188274	0.185502	0.180502	0.187803	0.185502	0.183214	0.185283	0.185502	0.166854	0.166854	0.185978	0.167532	0.167532	0.16487	0.167532	0.177495	0.175071
J. platysoma	JP_1	0.169278	0.169278	0.184881	0.184881	0.187381	0.165678	0.180114	0.187381	0.170152	0.158809	0.192665	0.185076	0.166459	0.176193	0.176193	0.172407	0.189169	0.189169	0.191669	0.155137	0.152276	0.155137	0.162684	0.162684	0.189017	0.189017	0.17803	0.175397	0.180502	0.175578	0.17784	0.180502	0.175771	0.170904	0.180114	0.175771	0.175578	0.175228	0.175771	0.157518	0.157518	0.169278	0.15269	0.15269	0.154848	0.15269	0.156253	0.153996
J. uncata sp.nov.	JacoSp	0.163901	0.163901	0.184094	0.184094	0.186546	0.183774	0.189169	0.186546	0.161703	0.164653	0.197581	0.190342	0.168676	0.17073	0.17073	0.173145	0.175578	0.168333	0.175578	0.182383	0.179163	0.182383	0.188274	0.188274	0.151067	0.151067	0.179359	0.172111	0.184226	0.179359	0.179485	0.179624	0.179485	0.174674	0.179359	0.179485	0.179359	0.179359	0.179485	0.150707	0.150707	0.157173	0.180502	0.180502	0.183214	0.180502	0.164072	0.161703
J. tortuosa	JT_1	0.182782	0.182782	0.183774	0.183774	0.186198	0.190814	0.186301	0.186198	0.180502	0.173732	0.206869	0.209501	0.1824	0.189901	0.189901	0.184881	0.1824	0.184881	0.192441	0.183694	0.180502	0.183694	0.189073	0.189073	0.185076	0.177661	0.18166	0.18155	0.18166	0.18166	0.176954	0.179485	0.179359	0.174566	0.193715	0.179359	0.189017	0.179246	0.179359	0.154848	0.154848	0.166111	0.183214	0.183214	0.185978	0.183214	0.188032	0.185502
S. marginata	SympMarg1	0.184881	0.184881	0.188879	0.188879	0.19136	0.188541	0.196225	0.19136	0.200995	0.206661	0.194018	0.191225	0.179359	0.192441	0.192441	0.2034	0.20569	0.20569	0.20825	0.199526	0.196225	0.199526	0.179775	0.179775	0.209501	0.209501	0.198465	0.190897	0.190993	0.195955	0.193583	0.193715	0.196084	0.191102	0.198465	0.196084	0.198465	0.198465	0.196084	0.212154	0.212154	0.216812	0.179938	0.179938	0.185076	0.179938	0.172813	0.170417
	SympMarg2	0.178233	0.178233	0.179624	0.179624	0.182067	0.179246	0.186842	0.182067	0.186842	0.189901	0.187189	0.184371	0.172665	0.185734	0.185734	0.186688	0.188879	0.188879	0.19136	0.190239	0.189333	0.190239	0.173145	0.173145	0.197826	0.197826	0.189017	0.183974	0.18166	0.186546	0.184226	0.184371	0.186688	0.181783	0.191508	0.186688	0.191508	0.194018	0.186688	0.207835	0.207835	0.212397	0.175771	0.175771	0.178448	0.175771	0.157173	0.154848
M. concava	MF136390	0.271498	0.271498	0.25175	0.25175	0.254502	0.268501	0.262992	0.254502	0.25279	0.244886	0.263921	0.239148	0.238738	0.277689	0.277689	0.230681	0.235855	0.238541	0.238541	0.2592	0.260666	0.26191	0.258137	0.258137	0.255646	0.255646	0.257811	0.246527	0.24388	0.254978	0.241248	0.24964	0.254851	0.252054	0.251954	0.254851	0.246621	0.241162	0.254851	0.233689	0.233689	0.236267	0.242089	0.242089	0.241911	0.242089	0.260666	0.257811
D. punctata	MF479156	0.230165	0.230165	0.237209	0.237209	0.237209	0.229534	0.234302	0.237209	0.254436	0.255297	0.27415	0.271124	0.264983	0.23345	0.23345	0.230165	0.244248	0.252984	0.255946	0.234914	0.239386	0.234914	0.267999	0.267999	0.252606	0.252606	0.253938	0.234826	0.248211	0.251063	0.237209	0.240177	0.2566	0.250849	0.2319	0.2566	0.2319	0.229534	0.2566	0.241519	0.241519	0.244069	0.225364	0.225364	0.227835	0.225364	0.24974	0.24974
[truncated: 29 more columns]

## Sheet: Caption
Table. Estimates of Evolutionary Divergence between Sequences
The number of base substitutions per site from between sequences are shown. Analyses were conducted using the Kimura 2-parameter model [1]. The rate variation among sites was modeled with a gamma distribution (shape parameter = 1). This analysis involved 77 nucleotide sequences. Codon positions included were 1st+2nd+3rd+Noncoding. All ambiguous positions were removed for each sequence pair (pairw…
1. Kimura M. (1980). A simple method for estimating evolutionary rate of base substitutions through comparative studies of nucleotide sequences. Journal of Molecular Evolution 16:111-120.
2. Tamura K., Stecher G., and Kumar S. (2021). MEGA 11: Molecular Evolutionary Genetics Analysis Version 11. Molecular Biology and Evolution https://doi.org/10.1093/molbev/msab120.
Disclaimer: Although utmost care has been taken to ensure the correctness of the caption, the caption text is provided "as is" without any warranty of any kind. Authors advise the user to carefully check the caption prior to its use for any purpose and report any errors or problems to the authors immediately (www.megasoftware.net). In no event shall the authors and their employers be liable for a…
